# Supplementary material for: Identification and characterization of miRNA169 family members in banana (Musa acuminata L.) that respond to fusarium oxysporum f. sp. cubense infection in banana cultivars
Source: PeerJ. 2018 Dec 21;6:e6209. doi: 10.7717/peerj.6209 (PMC6305118; doi:10.7717/peerj.6209)
Supplement: Supplemental Information 1 — Supplemental file 1: MiR169 family mature sequences of all crops. Supplemental file 3: The targets of ma-miR169 family. Supplemental file 4: KEGG Pathway of the targets. Supplemental file 6: The FPKM values expressed of HG and BX cultivars(Reads per Kilo bases per Million reads values). Supplemental file 7: The primer pairs for miRNAs and targets comfirmation and quantitative detection. Supplemental file 8: Expression profiles of mature ma-miR169a, ma-miR169b and their targets in root in response to Fusarium wilt. [file peerj-06-6209-s001.xls]

## Sheet: Additional file 1
Additional file 1: MiR169 family mature sequences of all crops
Name of miRNA	Mature sequence	Source
aly-miR169a-3p	GGCAAGUUGUCCUUGGCUACA	miRbase
aly-miR169a-5p	CAGCCAAGGAUGACUUGCCGA	miRbase
aly-miR169b-3p	GGCAAGUUGUCCUUCGGCUACA	miRbase
aly-miR169b-5p	CAGCCAAGGAUGACUUGCCGG	miRbase
aly-miR169c-3p	GGCAAGUCAUCUCUGGCUAUG	miRbase
aly-miR169c-5p	CAGCCAAGGAUGACUUGCCGG	miRbase
aly-miR169d-3p	GCAAGUUGACCUUGGCUCUGU	miRbase
aly-miR169d-5p	UGAGCCAAGGAUGACUUGCCG	miRbase
aly-miR169e-3p	GCAAGUUGACCUUGGCUCUGU	miRbase
aly-miR169e-5p	UGAGCCAAGGAUGACUUGCCG	miRbase
aly-miR169f-3p	GCAAGUUGACCUUGGCUCUGC	miRbase
aly-miR169f-5p	UGAGCCAAGGAUGACUUGCCG	miRbase
aly-miR169g-3p	GCAAGUUGACCUUGGCUCUGU	miRbase
aly-miR169g-5p	UGAGCCAAGGAUGACUUGCCG	miRbase
aqc-miR169c	CAGCCAAGGAUGACUUGCCGG	miRbase
ata-miR169d-3p	GGCAAGUUGUCCUUGGCUACA	miRbase
ata-miR169d-5p	CAGCCAAGGAUGACUUGCCGG	miRbase
ata-miR169e-5p	CAGCCAAGGAUGACUUGCCGA	miRbase
ata-miR169f-3p	GGCAAGUCCGUCCUUGGCUACA	miRbase
ata-miR169f-5p	CAGCCAAGGAUGACUUGCCGA	miRbase
ata-miR169g-3p	GGCGAGUUGUUCUUGGCUACA	miRbase
ata-miR169g-5p	CAGCCAAGGAUGACUUGCCGA	miRbase
ata-miR169h-3p	GCAAGUUGUUCUUGGCUAGC	miRbase
ata-miR169h-5p	UAGCCAAGGAUGACUUGCCGG	miRbase
ath-miR169a-3p	GGCAAGUUGUCCUUGGCUAC	miRbase
ath-miR169a-5p	CAGCCAAGGAUGACUUGCCGA	miRbase
ath-miR169b-3p	GGCAAGUUGUCCUUCGGCUACA	miRbase
ath-miR169b-5p	CAGCCAAGGAUGACUUGCCGG	miRbase
ath-miR169c	CAGCCAAGGAUGACUUGCCGG	miRbase
ath-miR169d	UGAGCCAAGGAUGACUUGCCG	miRbase
ath-miR169e	UGAGCCAAGGAUGACUUGCCG	miRbase
ath-miR169f-3p	GCAAGUUGACCUUGGCUCUGC	miRbase
ath-miR169f-5p	UGAGCCAAGGAUGACUUGCCG	miRbase
ath-miR169g-3p	UCCGGCAAGUUGACCUUGGCU	miRbase
ath-miR169g-5p	UGAGCCAAGGAUGACUUGCCG	miRbase
bdi-miR169a-3p	GGCGAGUUGUUCUUGGCUACA	miRbase
bdi-miR169a-5p	CAGCCAAGGAUGACUUGCCGA	miRbase
bdi-miR169b	UAGCCAAGGAUGACUUGCCGG	miRbase
bdi-miR169c-3p	GGCAGGUUGUCCUUGGCUAC	miRbase
bdi-miR169c-5p	CAGCCAAGGAUGACUUGCCGG	miRbase
bdi-miR169f	CAGCCAAGGAUGACUUGCCGG	miRbase
bdi-miR169l	UAGCCAAGGAUGAAUUGCCGG	miRbase
bdi-miR169m	UAGCCAAGGAUGACUUGCCG	miRbase
bna-miR169a	CAGCCAAGGAUGACUUGCCGA	miRbase
bna-miR169b	CAGCCAAGGAUGACUUGCCGA	miRbase
bna-miR169m	UGAGCCAAAGAUGACUUGCCG	miRbase
bna-miR169n	CAGCCAAGGAUGACUUGCCGG	miRbase
cme-miR169f	CAGCCAAGGAUGACUUGCCGG	miRbase
cme-miR169g	AAGCCAAGGAUGAAUUGCCGG	miRbase
cme-miR169h	CAGCCAAGGAUGACUUGCCGG	miRbase
cme-miR169k	UGAGCCAAGGAUGACUUGCCU	miRbase
cme-miR169r	GAGCCAAGAAUGACUUGCCGG	miRbase
cpa-miR169	CAGCCAAGAAUGACUUGCCG	miRbase
csi-miR169	GAGCCAAGAAUGACUUGCCGA	miRbase
ghr-miR169b	CAGCCAAGGAUGAUUUGCCGG	miRbase
gma-miR169a	CAGCCAAGGAUGACUUGCCGG	miRbase
gma-miR169b	CAGCCAAGGAUGACUUGCCGA	miRbase
gma-miR169c	AAGCCAAGGAUGACUUGCCGA	miRbase
gma-miR169d	UGAGCCAAGGAUGACUUGCCGGU	miRbase
gma-miR169f	CAGCCAAGGAUGACUUGCCGG	miRbase
gma-miR169g	CAGCCAAGGAUGACUUGCCGG	miRbase
gma-miR169j-3p	UUUCGACGAGUUGUUCUUGGC	miRbase
gma-miR169j-5p	UAGCCAAGAAUGACUUGCCGG	miRbase
gma-miR169k	CAGCCAAGAAUGACUUGCCGG	miRbase
gma-miR169l-3p	CGGGCAAGUUGUUUUUGGCUAC	miRbase
gma-miR169l-5p	CAGCCAAGAAUGACUUGCCGG	miRbase
gma-miR169m	CAGCCAAGGAUGACUUGCCGG	miRbase
gma-miR169n-3p	UGCCGGCAAGUUUCUCUUGGC	miRbase
gma-miR169n-5p	CAGCCAAGGGUGAUUUGCCGG	miRbase
gma-miR169s	AAGCCAAGGAUGACUUGCCGG	miRbase
gma-miR169u	CAGCCAAGGAUGACUUGCCGU	miRbase
gma-miR169v	CAGCCAAGGAUGACUUGCC	miRbase
lus-miR169e	UGAGCCAAGGAUGACUUGCCG	miRbase
lus-miR169f	CAGCCAAGGAUGACUUGCCGG	miRbase
lus-miR169g	CAGCCAAGGAUGACUUGCCGA	miRbase
lus-miR169h	CAGCCAAGGAUGACUUGCCGG	miRbase
lus-miR169i	UGAGCCAAGGAUGACUUGCCG	miRbase
lus-miR169j	CAGCCAAGGAUGACUUGCCGG	miRbase
lus-miR169l	CAGCCAAGGAUGACUUGCCGA	miRbase
ma-miR169a	GGCAGUCUCCUUGGCUAG	Song et al., 2016
ma-miR169b	UAGCCAAGGAUGACUUGCCGG	Song et al., 2016
ma-miR169c	CAGCCAAGGAUGACUUGCCGA	Song et al., 2016
ma-miR169d	UAGCCAAGAAUGACUUGCCUA	Song et al., 2016
ma-miR169e	UAGCCAAGGAUGACUUGCCUGC	Song et al., 2016
ma-miR169f	GGCAGUCUCCUUGGCUAUU	Song et al., 2016
ma-miR169g	UAGCCAAGGAUGACUUGCCUG	Song et al., 2016
ma-miR169h	GGCAGUCUCCUUGGCUAUC	Song et al., 2016
ma-miR169i	AAGCCAAGGAUGACUUGCCUG	Song et al., 2016
ma-miR169j	AGCCAAGGAUGACUUGCCGG	Song et al., 2016
ma-miR169k	CAGCCAAGGAUGACUUGCCGG	Song et al., 2016
ma-miR169l	GAGCCAAGGAUGACUUGCCGC	Song et al., 2016
ma-miR169m	GAGCCAAGGAUGACUUGCCGG	Song et al., 2016
ma-miR169n	GAGCCAAGGAUGACUUGCCGU	Song et al., 2016
ma-miR169o	GGCAAGUCUGUCCUUGGCUACA	Song et al., 2016
ma-miR169p	UAGCCAAGGAUGACUUGCCCA	Song et al., 2016
ma-miR169q	UAGCCAAGGAUGACUUGCCUA	Song et al., 2016
ma-miR169r	UAGCCAAGGAUGACUUGCUCG	Song et al., 2016
mdm-miR169a	CAGCCAAGGAUGACUUGCCGG	miRbase
mes-miR169a	CAGCCAAGGAUGACUUGCCGG	miRbase
mes-miR169b	CAGCCAAGGAUGACUUGCCGG	miRbase
mes-miR169c	CAGCCAAGGAUGACUUGCCGG	miRbase
mes-miR169d	CAGCCAAGGAUGACUUGCCGG	miRbase
mes-miR169e	CAGCCAAGGAUGACUUGCCGG	miRbase
mes-miR169f	UAGCCAAGGAUGACUUGCCGG	miRbase
mes-miR169g	CAGCCAAGGAUGACUUGCCGA	miRbase
mes-miR169h	UGAGCCAAGGAUGACUUGCCG	miRbase
mes-miR169l	CAGCCAAGAAUGACUUGCCGG	miRbase
mes-miR169m	CAGCCAAGAAUGACUUGCCGG	miRbase
mtr-miR169a	CAGCCAAGGAUGACUUGCCGA	miRbase
mtr-miR169b	CAGCCAAGGAUGACUUGCCGG	miRbase
mtr-miR169c	CAGCCAAGGGUGAUUUGCCGG	miRbase
mtr-miR169d-3p	GGCAGGUCAUCCUUCGGCUAUA	miRbase
mtr-miR169d-5p	AAGCCAAGGAUGACUUGCCGG	miRbase
mtr-miR169e-3p	GGCAGGUCAUCCUUCGGCUAUA	miRbase
mtr-miR169e-5p	GAGCCAAGGAUGACUUGCCGG	miRbase
mtr-miR169g	CAGCCAAGGAUGACUUGCCGG	miRbase
mtr-miR169l-3p	GGCAAGUUUUUCCUUGGCUAUA	miRbase
mtr-miR169l-5p	CAGCCAAGGAUGACUUGCCGG	miRbase
nta-miR169a	CAGCCAAGGAUGACUUGCCGA	miRbase
nta-miR169b	CAGCCAAGGAUGACUUGCCGA	miRbase
nta-miR169c	CAGCCAAGGAUGACUUGCCGA	miRbase
nta-miR169d	CAGCCAAGGAUGACUUGCCGA	miRbase
nta-miR169e	CAGCCAAGGAUGACUUGCCGA	miRbase
nta-miR169f	CAGCCAAGGAUGACUUGCCGA	miRbase
nta-miR169g	CAGCCAAGGAUGACUUGCCGA	miRbase
nta-miR169h	CAGCCAAGGAUGACUUGCCGA	miRbase
nta-miR169i	CAGCCAAGGAUGACUUGCCGA	miRbase
nta-miR169j	CAGCCAAGGAUGACUUGCCGA	miRbase
nta-miR169k	CAGCCAAGGAUGACUUGCCGA	miRbase
nta-miR169l	CAGCCAAGGAUGACUUGCCGA	miRbase
nta-miR169m	CAGCCAAGGAUGACUUGCCGA	miRbase
nta-miR169o	CAGCCAAGGAUGACUUGCCGA	miRbase
nta-miR169p	CAGCCAAGGAUGACUUGCCGA	miRbase
nta-miR169q	CAGCCAAGGAUGACUUGCCGG	miRbase
nta-miR169r	CAGCCAAGGAUGACUUGCCGG	miRbase
nta-miR169s	CAGCCAAGGAUGACUUGCCGG	miRbase
osa-miR169a	CAGCCAAGGAUGACUUGCCGA	miRbase
osa-miR169b	CAGCCAAGGAUGACUUGCCGG	miRbase
osa-miR169c	CAGCCAAGGAUGACUUGCCGG	miRbase
pde-miR169	CAGCCAAGGAUGACUUGCCUA	miRbase
ppe-miR169a	CAGCCAAGGAUGACUUGCCGG	miRbase
ppe-miR169b	CAGCCAAGGAUGACUUGCCGG	miRbase
ppe-miR169c	CAGCCAAGGAUGACUUGCCGG	miRbase
ppe-miR169d	UGAGCCAAGGAUGACUUGCCA	miRbase
ppe-miR169e-5p	UGAGCCAAGGAUGACUUGCCA	miRbase
ppe-miR169k	GAGCCAAGGAUGAAUUGCCGG	miRbase
ppe-miR169l	GAGCCAAGGAUGAAUUGCCGG	miRbase
ptc-miR169a	CAGCCAAGGAUGACUUGCCGA	miRbase
ptc-miR169b-3p	GGCAGGUUGUUCUUGGCUAC	miRbase
ptc-miR169b-5p	CAGCCAAGGAUGACUUGCCGA	miRbase
ptc-miR169c	CAGCCAAGGAUGACUUGCCGA	miRbase
ptc-miR169d	CAGCCAAGGAUGACUUGCCGG	miRbase
ptc-miR169f	CAGCCAAGGAUGACUUGCCGG	miRbase
ptc-miR169g	CAGCCAAGGAUGACUUGCCGG	miRbase
ptc-miR169h	CAGCCAAGGAUGACUUGCCGG	miRbase
ptc-miR169n-3p	GCAAGCAUCCUUGGUUCUCC	miRbase
ptc-miR169n-5p	UGAGCCAAGGAUGACUUGCCG	miRbase
ptc-miR169p	CAGCCAAGGAUGACUUGCCGG	miRbase
ptc-miR169s	UCAGCCAAGGAUGACUUGCCG	miRbase
ptc-miR169z	CAGCCAAGAAUGAUUUGCCGG	miRbase
rco-miR169a	CAGCCAAGGAUGACUUGCCGG	miRbase
rco-miR169b	CAGCCAAGGAUGACUUGCCGG	miRbase
rco-miR169c	UGAGCCAAGGAUGACUUGCCG	miRbase
sbi-miR169a	CAGCCAAGGAUGACUUGCCGA	miRbase
sbi-miR169b	CAGCCAAGGAUGACUUGCCGG	miRbase
sbi-miR169e	UAGCCAAGGAUGACUUGCCGG	miRbase
sbi-miR169j	UAGCCAAGGAUGACUUGCCGG	miRbase
sbi-miR169k	CAGCCAAGGAUGACUUGCCGG	miRbase
sly-miR169a	CAGCCAAGGAUGACUUGCCGG	miRbase
sly-miR169c	CAGCCAAGGAUGACUUGCCGA	miRbase
tcc-miR169a	CAGCCAAGGAUGACUUGCCGA	miRbase
tcc-miR169b	CAGCCAAGGAUGACUUGCCGG	miRbase
tcc-miR169c	CAGCCAAGGAUGACUUGCCGA	miRbase
tcc-miR169e	CAGCCAAGGAUGACUUGCCGA	miRbase
tcc-miR169k	CAGCCAAGGAUGACUUGCCGG	miRbase
tcc-miR169l	CAGCCAAGGAUGACUUGCCGG	miRbase
tcc-miR169m	UGAGCCAAGGAUGACUUGCCG	miRbase
tcc-miR169n	UGAGUCAAGAAUGACUUGCCG	miRbase
vun-miR169	CAGCCAAGGAUGACUUGCCGG	miRbase
vvi-miR169a	CAGCCAAGGAUGACUUGCCGG	miRbase
vvi-miR169b	UGAGCCAAGGAUGGCUUGCCG	miRbase
vvi-miR169c	CAGCCAAGGAUGACUUGCCGG	miRbase
vvi-miR169d	CAGCCAAGAAUGAUUUGCCGG	miRbase
vvi-miR169f	CAGCCAAGGAUGACUUGCCGA	miRbase
vvi-miR169g	CAGCCAAGGAUGACUUGCCGA	miRbase
vvi-miR169h	UGAGCCAAGGAUGGCUUGCCG	miRbase
vvi-miR169i	GAGCCAAGGAUGACUGGCCGU	miRbase
vvi-miR169j	CAGCCAAGGAUGACUUGCCGG	miRbase
vvi-miR169k	CAGCCAAGGAUGACUUGCCGG	miRbase
vvi-miR169l	GAGCCAAGGAUGACUUGCCGU	miRbase
vvi-miR169m	GAGCCAAGGAUGACUUGCCGG	miRbase
vvi-miR169n	GAGCCAAGGAUGACUUGCCGG	miRbase
vvi-miR169o	GAGCCAAGGAUGACUUGCCGC	miRbase
vvi-miR169p	GAGCCAAGGAUGACUUGCCGG	miRbase
vvi-miR169q	GAGCCAAGGAUGACUUGCCGG	miRbase
vvi-miR169r	UGAGUCAAGGAUGACUUGCCG	miRbase
vvi-miR169s	CAGCCAAGGAUGACUUGCCGG	miRbase
vvi-miR169t	CGAGUCAAGGAUGACUUGCCG	miRbase
vvi-miR169u	UGAGUCAAGGAUGACUUGCCG	miRbase
vvi-miR169v	AAGCCAAGGAUGAAUUGCCGG	miRbase
vvi-miR169w	CAGCCAAGGAUGACUUGCCGG	miRbase
zma-miR169a-3p	GGCAAGUUGUUCUUGGCUACA	miRbase
zma-miR169a-5p	CAGCCAAGGAUGACUUGCCGA	miRbase
zma-miR169b-3p	GGCAAGUUGUUCUUGGCUACA	miRbase
zma-miR169b-5p	CAGCCAAGGAUGACUUGCCGA	miRbase
zma-miR169c-3p	GGCAAGUCUGUCCUUGGCUACA	miRbase
zma-miR169c-5p	CAGCCAAGGAUGACUUGCCGG	miRbase
zma-miR169r-3p	GGCAAGUUGUCCUUGGCUACA	miRbase
zma-miR169r-5p	CAGCCAAGGAUGACUUGCCGG	miRbase

## Sheet: Additional file 3
Additional file 3: The targets of ma-miR169 family
NO.	miRNA	miRNA_Acc.	Target_Acc.	Expectation	UPE$	miRNA_start	miRNA_end	Target_start	Target_end	miRNA_aligned_fragment	Target_aligned_fragment	Inhibition	Target_Desc.	Multiplicity
1	>ma-miR169a	GGCAGTCTCCTTGGCTAG	GSMUA_Achr4T12800_001	3	-1	1	18	820	837	GGCAGUCUCCUUGGCUAG	CCAGUCAAGGAGACUGCA	Cleavage	Probable monogalactosyldiacylglycerol synthase 3, chloroplastic	1
2	>ma-miR169b	TAGCCAAGGATGACTTGCCGG	GSMUA_Achr8T16690_001	2	-1	1	21	46	66	UAGCCAAGGAUGACUUGCCGG	CUGGCAAUUCAUCCUUGGCUU	Cleavage	CK1_CaseinKinase_1a.5 - CK1 includes the casein kinase 1 kinases, expressed	1
3	>ma-miR169c	CAGCCAAGGATGACTTGCCGA	GSMUA_Achr11T16520_001	3	-1	1	21	716	736	CAGCCAAGGAUGACUUGCCGA	CAGGAGACUCAUCCUUGGCUG	Cleavage	plant neutral invertase domain containing protein, expressed	1
4		CAGCCAAGGATGACTTGCCGA	GSMUA_Achr8T16690_001	2	-1	1	21	46	66	CAGCCAAGGAUGACUUGCCGA	CUGGCAAUUCAUCCUUGGCUU	Cleavage	CK1_CaseinKinase_1a.5 - CK1 includes the casein kinase 1 kinases, expressed	1
5	>ma-miR169d	TAGCCAAGAATGACTTGCCTA	GSMUA_Achr8T24960_001	3	-1	1	21	689	709	UAGCCAAGAAUGACUUGCCUA	AAGCCAAAUCAUUCUUGGCUU	Cleavage	single myb histone, putative, expressed	1
6		TAGCCAAGAATGACTTGCCTA	GSMUA_Achr9T12370_001	2.5	-1	1	21	536	556	UAGCCAAGAAUGACUUGCCUA	AUGGCAUGUCCUUCUUGGCUA	Translation	Uncharacterized protein At2g17340	1
7	>ma-miR169e	TAGCCAAGGATGACTTGCCTGC	GSMUA_Achr8T16690_001	2	-1	1	22	45	66	UAGCCAAGGAUGACUUGCCUGC	CCUGGCAAUUCAUCCUUGGCUU	Cleavage	CK1_CaseinKinase_1a.5 - CK1 includes the casein kinase 1 kinases, expressed	1
8	>ma-miR169f	GGCAGTCTCCTTGGCTATT	GSMUA_Achr10T02910_001	2.5	-1	1	19	135	153	GGCAGUCUCCUUGGCUAUU	CAUCGCCAAGGAGACGGCC	Cleavage	60S ribosomal protein L12	1
9		GGCAGTCTCCTTGGCTATT	GSMUA_Achr4T09610_001	2.5	-1	1	19	135	153	GGCAGUCUCCUUGGCUAUU	CAUCGCCAAGGAGACGGCC	Cleavage	60S ribosomal protein L12-1	1
10		GGCAGTCTCCTTGGCTATT	GSMUA_Achr8T20870_001	2.5	-1	1	18	1	18	GGCAGUCUCCUUGGCUAU	AUGGCGAAGGAGACUGCC	Cleavage	UDP-glucuronic acid decarboxylase 1	1
11	>ma-miR169g	TAGCCAAGGATGACTTGCCTG	GSMUA_Achr8T16690_001	2	-1	1	21	46	66	UAGCCAAGGAUGACUUGCCUG	CUGGCAAUUCAUCCUUGGCUU	Cleavage	CK1_CaseinKinase_1a.5 - CK1 includes the casein kinase 1 kinases, expressed	1
12	>ma-miR169h	GGCAGTCTCCTTGGCTATC	GSMUA_Achr10T02910_001	2.5	-1	1	19	135	153	GGCAGUCUCCUUGGCUAUC	CAUCGCCAAGGAGACGGCC	Cleavage	60S ribosomal protein L12	1
13		GGCAGTCTCCTTGGCTATC	GSMUA_Achr4T09610_001	2.5	-1	1	19	135	153	GGCAGUCUCCUUGGCUAUC	CAUCGCCAAGGAGACGGCC	Cleavage	60S ribosomal protein L12-1	1
14		GGCAGTCTCCTTGGCTATC	GSMUA_Achr8T20870_001	2.5	-1	1	18	1	18	GGCAGUCUCCUUGGCUAU	AUGGCGAAGGAGACUGCC	Cleavage	UDP-glucuronic acid decarboxylase 1	1
15	>ma-miR169i	AAGCCAAGGATGACTTGCCTG	GSMUA_Achr1T03730_001	2.5	-1	1	21	351	371	AAGCCAAGGAUGACUUGCCUG	CUGGCAACUCAUCCUUUGCUU	Cleavage	erythronate-4-phosphate dehydrogenase, putative, expressed	1
16		AAGCCAAGGATGACTTGCCTG	GSMUA_Achr8T16690_001	1	-1	1	21	46	66	AAGCCAAGGAUGACUUGCCUG	CUGGCAAUUCAUCCUUGGCUU	Cleavage	CK1_CaseinKinase_1a.5 - CK1 includes the casein kinase 1 kinases, expressed	1
17	>ma-miR169j	AGCCAAGGATGACTTGCCGG	GSMUA_Achr8T16690_001	1.5	-1	1	20	46	65	AGCCAAGGAUGACUUGCCGG	CUGGCAAUUCAUCCUUGGCU	Cleavage	CK1_CaseinKinase_1a.5 - CK1 includes the casein kinase 1 kinases, expressed	1
18	>ma-miR169k	CAGCCAAGGATGACTTGCCGG	GSMUA_Achr11T16520_001	3	-1	1	21	716	736	CAGCCAAGGAUGACUUGCCGG	CAGGAGACUCAUCCUUGGCUG	Cleavage	plant neutral invertase domain containing protein, expressed	1
19		CAGCCAAGGATGACTTGCCGG	GSMUA_Achr8T16690_001	2	-1	1	21	46	66	CAGCCAAGGAUGACUUGCCGG	CUGGCAAUUCAUCCUUGGCUU	Cleavage	CK1_CaseinKinase_1a.5 - CK1 includes the casein kinase 1 kinases, expressed	1
20	>ma-miR169l	GAGCCAAGGATGACTTGCCGC	GSMUA_Achr8T16690_001	2	-1	1	21	46	66	GAGCCAAGGAUGACUUGCCGC	CUGGCAAUUCAUCCUUGGCUU	Cleavage	CK1_CaseinKinase_1a.5 - CK1 includes the casein kinase 1 kinases, expressed	1
21	>ma-miR169m	GAGCCAAGGATGACTTGCCGG	GSMUA_Achr8T16690_001	2	-1	1	21	46	66	GAGCCAAGGAUGACUUGCCGG	CUGGCAAUUCAUCCUUGGCUU	Cleavage	CK1_CaseinKinase_1a.5 - CK1 includes the casein kinase 1 kinases, expressed	1
22	>ma-miR169n	GAGCCAAGGATGACTTGCCGT	GSMUA_Achr8T16690_001	2	-1	1	21	46	66	GAGCCAAGGAUGACUUGCCGU	CUGGCAAUUCAUCCUUGGCUU	Cleavage	CK1_CaseinKinase_1a.5 - CK1 includes the casein kinase 1 kinases, expressed	1
23	>ma-miR169o	GGCAAGTCTGTCCTTGGCTACA	GSMUA_Achr2T19800_001	2.5	-1	1	22	162	183	GGCAAGUCUGUCCUUGGCUACA	GUUCGCCAUGGACAGGCUUGCC	Cleavage	Hypothetical protein	1
24	>ma-miR169p	TAGCCAAGGATGACTTGCCCA	GSMUA_Achr8T16690_001	2	-1	1	21	46	66	UAGCCAAGGAUGACUUGCCCA	CUGGCAAUUCAUCCUUGGCUU	Cleavage	CK1_CaseinKinase_1a.5 - CK1 includes the casein kinase 1 kinases, expressed	1
25	>ma-miR169q	TAGCCAAGGATGACTTGCCTA	GSMUA_Achr8T16690_001	2	-1	1	21	46	66	UAGCCAAGGAUGACUUGCCUA	CUGGCAAUUCAUCCUUGGCUU	Cleavage	CK1_CaseinKinase_1a.5 - CK1 includes the casein kinase 1 kinases, expressed	1

## Sheet: Additional file 4
Additional file 4: KEGG Pathway of the targets
Genes	GO encode	Enzyme number	Protein function	Pathway
GSMUA_Achr1T03730_001	GO:0000166	1.1.1.29	NAD(P)-binding Rossmann-fold superfamily protein	Glycine, serine and threonine metabolism
	GO:0016616
	GO:0055114
GSMUA_Achr2T19800_001	GO:0004857	3.1.1.11	Plant invertase/pectin methylesterase inhibitor superfamily	Pentose and glucuronate interconversions
	GO:0005618
	GO:0030599
	GO:0042545
GSMUA_Achr4T12800_001	GO:0005975	2.4.1.46	monogalactosyldiacylglycerol synthase 2	Glycerolipid metabolism
	GO:0009247
	GO:0016757
	GO:0016758
GSMUA_Achr8T20870_001	GO:0000166	4.1.1.35	UDP-XYL synthase 6	Amino sugar and nucleotide sugar metabolism
	GO:0000166
	GO:0009225
GSMUA_Achr11T16520_001	GO:0004564	3.2.1.26	alkaline/neutral invertase B	Starch and sucrose metabolism
	GO:0033926
	GO:0003824

## Sheet: Additional file 6
Additional file 6: The FPKM values expressed of HG and BX cultivars(Reads per Kilo bases per Million reads values)
miRNA	HG	BX
ma-miR169a	68.41	5.33
ma-miR169b	36.17	4.67
ma-miR169c	4.98	1
ma-miR169d	6.29	0.44
ma-miR169e	3.41	0.22
ma-miR169f	12.32	0.22
ma-miR169g	6.29	0.22
ma-miR169h	3.93	0.22
ma-miR169i	0.26	0
ma-miR169j	3.41	0
ma-miR169k	5.24	0
ma-miR169l	0.26	0
ma-miR169m	0.26	0
ma-miR169n	0.26	0
ma-miR169o	7.6	0
ma-miR169p	1.57	0
ma-miR169q	3.15	0
ma-miR169r	0.79	0

## Sheet: Additional file 7
Additional file 7: The primer pairs for miRNAs and targets comfirmation and quantitative detection
NO.	Name	RT primer	PCR reverse primer	PCR forward primer	Target	RT reverse primer	RT forward primer	PCR reverse primer	PCR forward primer
1	ma-miR169a	gaaacacctgcgagattcacCTAGCCAAGG	CACCCgttacaGGCAGTCTC	Ggaaacacctgcgagattcac	GSMUA_Achr4T12800_001	TCAGTTCTACCTGTGCATCATCAC	CTATGGTGATGTCGGTGGTGTCG	TATGTTTCCAACTTCCTGCC	GTGGGCGTAATCACTTTCTA
2	ma-miR169b	accagtccacgatagtcccttCCGGCAAGTC	CCagtaggaaTAGCCAAGGATGA	Aaccagtccacgatagtccctt	GSMUA_Achr8T16690_001	ACTATCCACTTGCTATGATACCAC	ATGGAACAACCCATCATATCGTG	CATAACCCATTCCTTGTGGA	CGTCTGGCACAACATATAGA
3	U6	tcgattgtgcgtgtcatcc	acagagaagattagcatggccc	tcgattgtgcgtgtcatcc
4	Actin(GenBank AY904067)		GAATACCAGCAGCCTCCATGCC	GCCCTCCCTCATGCCATCCTTC

## Sheet: Additional file 8
Additional file 8: Expression profiles of mature ma-miR169a, ma-miR169b and their targets in root in response to Fusarium wilt
ma-miR169a，Root of banana varieties						Target of ma-miR169a，Root of banana varieties
	CK	Treatment	CK Standard error	Treatment Standard error				CK	Treatment	CK Standard error	Treatment Standard error
HY	0.0127642	0.108514	0.00279385	0.0381618			HY	0.0644816	0.0470321	0.00371183	0.00327411
FJ	0.000855723	0.00191694	0.000180149	0.000270033			FJ	0.334699	0.184061	0.00864049	0.0194989
BX	0.00161572	3.41877e-05	0.000398762	4.89297e-06			BX	0.115543	0.109053	0.00305867	0.00864
BDJ	0.00582771	0.251666	0.00217583	0.034521			BDJ	0.427854	0.303787	0.0506243	0.0302463
ma-miR169b，Root of banana varieties						Target of ma-miR169b，Root of banana varieties
	CK	Treatment	CK Standard error	Treatment Standard error				CK	Treatment	CK Standard error	Treatment Standard error
HY	0.0468367	0.45349	0.014119	0.0321842			HY	0.916881	0.633312	0.0321791	0.00786033
FJ	0.0132647	0.00475169	0.00354457	0.000540228			FJ	1.33128	1.57837	0.147768	0.0448698
BX	0.00597936	0.000329363	0.00132215	0.000126676			BX	0.922776	0.917353	0.147768	0.0448698
BDJ	0.0195012	0.0571311	0.00873592	0.00511315			BDJ	1.60477	1.44707	0.104516	0.111058
